# Supplementary material for: Student’s Self-Reported Experience of Soundscape: The Link between Noise, Psychological and Physical Well-Being
Source: Int J Environ Res Public Health. 2024 Jan 11;21(1):0. doi: 10.3390/ijerph21010084 (PMC11154246; doi:10.3390/ijerph21010084)
Supplement: Supplementary file 1 [file ijerph-21-00084-s001.zip]

Archive with 1 entries (1 files):
- ijerph-2757436-supplementary.pdf
